# Supplementary material for: Use of Nintendo Wii Balance Board for posturographic analysis of Multiple Sclerosis patients with minimal balance impairment
Source: J Neuroeng Rehabil. 2017 Mar 11;14:19. doi: 10.1186/s12984-017-0230-5 (PMC5346266; doi:10.1186/s12984-017-0230-5)
Supplement: Additional file 1: — S1-15. Bland-Altman Plots for all the features extracted from both the FP and the WBB. Y axis of each plot presents the difference between FP and WBB, while X axis presents the average between the two measures. The plots show a consistent trend of overestimation of the features extracted from the WBB data characterized by a negative bias (bold lane). Most features also present a linear trend whereas the difference between WBB and FP measurements increases with the magnitude of the feature. (ZIP 1255 kb) [file 12984_2017_230_MOESM1_ESM.zip]

Archive with 15 entries (15 files):
- S1.png
- S10.png
- S11.png
- S12.png
- S13.png
- S14.png
- S15.png
- S2.png
- S3.png
- S4.png
- S5.png
- S6.png
- S7.png
- S8.png
- S9.png
